# Supplementary material for: The bat influenza A virus subtype H18N11 induces nanoscale MHCII clustering upon host cell attachment
Source: Nat Commun. 2025 Apr 25;16:3847. doi: 10.1038/s41467-025-58834-y (PMC12032283; doi:10.1038/s41467-025-58834-y)
Supplement: Supplementary file 11 — Source data [file 41467_2025_58834_MOESM11_ESM.xlsx]

## Sheet: Fig1c
	wt	mut
	100	72.6958
	100	56.5147
	100	89.1966

## Sheet: Fig1d
	ctr	wt	mut
	0.99	15.77	13.33
	0.57	15.17	8.47
	2.6	24.5	17.9

## Sheet: Fig1e
	wt	mut
	57.3	3.08
	81.5	1.67
	65.3	2.21

## Sheet: Fig1f
	wt	mut	w/o
	14.9	0.97	1.05
	13.3	0.37	3.49
	16.4	0.32	2.71
	6.04	2.31	0.31
	8.73	1.67	0.26
	8.78	0.15	0.44

## Sheet: Fig2b
Uncropped scan of the blot presented in Fig. 2b

## Sheet: Fig2c
	Protein concentration	sMHCII			sMHCIImut
	250	3	1	1	44	36	37
	125	6	4	4	43	46	44
	62.5	15	7	6	44	37	40
	31.25	22	17	12	40	46	43
	15.625	37	21	17	47	41	34
	7.8125	43	39	32	51	50	45
	3.90625	53	46	42	45	51	51
	1.95312	51	48	44	46	46	48

## Sheet: Fig3c
	wt	Median wt	mut	Median mut
	50.0467	33	30.1303	40
	36.0629		29.183
	44.1017		27.8432
	38.2449		131.006
	26.8263		71.4547
	30.8976		81.8473
	41.4482		39.548
	36.238		49.9019
	72.2146		30.1203
	32.1481		32.8195
	35.859		40.1227
	24.6445		27.9643
	40.0155		30.0464
	31.0192		34.3159
	29.8657		30.0874
	51.566		27.9712
	41.9194		51.9303
	79.9799		32.0309
	38.438		127.593
	40.1766		203.885
	34.3844		30.9684
	29.8565		214.278
	58.3856		43.0859
	40.1423		103.619
	45.2761		122.244
	33.4873		87.9538
	33.332		114.822
	67.0519		32.8195
	42.6058		40.1227
	57.2678		27.9643
	21.8301		30.0464
	27.8365		34.3159
	27.7368		30.0874
	31.7467		27.9712
	32.123		51.9303
	42.4884		32.0309
	30.3165		71.7106
	32.8537		135.641
	32.3102		46.9065
	23.6874		103.914
	21.2937		29.3708
	63.1268		34.9401
	23.0999		152.751
	34.522		21.1161
	86.9396		43.2464
	88.4972		29.9619
	36.1462		53.4707
	58.6071		30.0122
	48.4906		75.6967
	31.6827		51.0272
	56.5881		32.539
	32.1766		125.954
	26.6054		26.7995
	50.3993		67.002
	20.3104		65.2635
	38.1053		57.9107
	65.7668		49.2021
	42.421		167.154
	27.6216		36.3505
	21.5659		44.2266
	40.613		80.5944
	31.6141		111.3
	38.1964		157.689
	29.5108		52.1027
	33.2898		80.1349
	26.0899		54.2232
	37.256		41.2891
	47.9776		214.74
	26.8345		153.334
	54.1994		181.711
	29.9048		64.4124
	21.0513		92.7743
	37.9837		57.2432
	31.1165		101.733
	16.7792		155.386
	24.2175		50.3781
	47.3335		118.23
	24.4257		37.6071
	63.3881		70.804
	27.2883		36.9906
	32.1744		113.243
	37.5983		59.0277
	41.0784		85.6605
	23.6751		37.2306
	28.5883		33.188
	26.0833		55.3049
	17.135		92.2912
	26.3114		53.4354
	24.3473		85.8871
	27.1927		43.0424
	34.8122		57.9337
	37.4748		58.2496
	36.8132		59.6374
	31.9425		63.8461
	33.812		61.4601
	31.1751		34.0152
	44.2304		33.1945
	29.7329		45.0262
	19.7175		92.1797
	39.5696		28.3548
	26.9499		130.386
	62.8904		98.685
	21.2724		78.1885
	41.6893		35.0513
	36.1678		123.606
	31.066		35.8029
	35.7575		25.4599
	46.0538		68.4229
	30.3591		31.287
	22.9486		33.2469
	24.2324		31.7727
	50.0719		61.2183
	25.7533		175.325
	30.0886		23.719
	17.24		44.2266
	31.9645		80.5944
	22.5685		111.3
	39.8204		157.689
	18.7424		52.1027
	16.4724		80.1349
	26.1176		54.2232
	16.9549		41.2891
	93.3339		214.74
	39.7485		153.334
	32.1414		181.711
	24.4078		64.4124
	35.8059		92.7743
	23.4279		57.2432
	30.415		101.733
	76.0576		155.386
	23.7387		50.3781
	72.5603		118.23
	19.5852		37.6071
	30.6858		70.804
	23.8836		36.9906
	21.8558		113.243
	29.1896		59.0277
	18.9617		85.6605
	33.4986		37.2306
	18.1933		33.188
	24.0649		55.3049
	32.8785		92.2912
	32.7126		53.4354
	29.6157		85.8871
	23.9393		43.0424
	24.6458		57.9337
	44.6646		58.2496
	62.8885		59.6374
	27.6908		63.8461
	58.7397		61.4601
	22.3181		34.0152
	24.709		33.1945
	28.3282		45.0262
	38.7643		92.1797
	34.8165		28.3548
	29.4164		130.386
	20.8576		98.685
	36.4173		78.1885
	27.5385		35.0513
	26.1167		123.606
	25.7043		35.8029
	26.4041		25.4599
	70.393		68.4229
	27.8744		31.287
	44.0287		33.2469
	21.4339		31.7727
	23.3293		45.2617
	23.3127		72.1946
	23.5037		38.7662
	33.6952		33.4162
	36.2453		44.3081
	26.6807		30.3967
	117.413		22.7272
	26.693		148.983
	28.0752		43.891
	51.2035		93.0482
	32.1406		114.489
	60.3321		35.9291
	34.1222		35.2321
	43.9114		88.8693
	23.7599		64.4124
	27.9592		92.7743
	29.8124		57.2432
	14.7742		101.733
	26.3715		155.386
	27.682		50.3781
	24.9785		118.23
	28.8336		37.6071
	29.0727		70.804
	22.5173		36.9906
	18.2573		113.243
	30.6958		59.0277
	23.7844		85.6605
	24.2059		37.2306
	17.5904		33.188
	24.6904		55.3049
	71.0631		92.2912
	31.2053		53.4354
	24.0987		85.8871
	14.3751		43.0424
	20.7061		57.9337
	20.3296		58.2496
	31.9694		59.6374
	44.8579		63.8461
	32.4066		61.4601
	20.1733		34.0152
	30.7634		33.1945
	52.6514		45.0262
	41.8644		92.1797
	18.3308		28.3548
	20.6066		130.386
	29.2748		98.685
	25.4199		78.1885
	36.213		35.0513
	21.1206		123.606
	20.9		35.8029
	20.9946		25.4599
	40.7828		68.4229
	17.686		31.287
	28.1683		33.2469
	95.675		31.7727
	37.2428		31.1035
	29.9542		101.164
	14.8		35.4037
	21.0641		94.6605
	28.2977		39.9097
	17.2724		58.2869
	35.9619		40.8488
	35.0351		43.4643
	27.2023		70.1509
	31.2066		161.073
	31.8062		114.489
	33.012		35.9291
	24.9622		35.2321
	30.6953		88.8693
	46.47		64.4124
	20.3415		92.7743
	23.9421		57.2432
	35.5234		101.733
	46.8346		155.386
	22.9313		50.3781
	35.6504		118.23
	60.8673		37.6071
	36.6694		70.804
	37.6775		36.9906
	25.4192		113.243
	52.2542		59.0277
	28.0026		85.6605
	25.7079		37.2306
	18.5739		33.188
	30.1826		55.3049
	34.812		92.2912
	26.1582		53.4354
	38.8346		85.8871
	44.0548		43.0424
	13.0634		57.9337
	24.6688		58.2496
	44.4722		59.6374
	26.1236		63.8461
	31.1489		61.4601
	25.6719		34.0152
	20.5525		33.1945
	30.508		45.0262
	41.9934		92.1797
	17.4789		28.3548
	37.8555		130.386
	30.8873		98.685
	34.0123		78.1885
	13.4555		35.0513
	29.9079		123.606
	30.2827		35.8029
	33.8215		25.4599
	49.6627		68.4229
	34.713		31.287
	28.0163		33.2469
	71.9097		31.7727
	14.4864		66.1581
	37.2525		213.885
	61.0976		134.112
	45.6658		41.7949
	14.2895		27.9456
	39.4876		95.5017
	26.1059		107.55
	10.8814		135.335
	45.1755		85.9082
	44.7742		42.4634
	35.8789		162.068
	39.415		23.5448
	26.5067		58.1255
	25.2962		50.2734
	23.7755		140.673
	22.4765		109.707
	44.2146		45.5669
	24.5497		77.5854
	20.7944		47.8571
	31.6807		29.8341
	22.6042		58.5609
	49.1794		46.7969
	63.8774		121.396
	22.3759		27.8255
	22.4888		38.5209
	23.3395		54.9837
	38.2346		150.032
	19.4102		47.4507
	50.0493		154.196
	25.8861		83.8088
	27.8069		92.1586
	29.9474		129.841
	28.1973		69.727
	69.3827		53.9996
	23.0065		136.317
	21.8484		91.1727
	26.3588		63.9906
	35.225		36.2435
	18.7494		28.6858
	78.6455		30.7988
	21.763		134.298
	29.6391		48.296
	51.1783		175.626
	52.7882		28.383
	33.5957		59.6972
	33.2585		29.1266
	34.2725		54.6104
	45.3468		125.298
	33.5366		68.1744
	24.6553		118.712
	18.2504		64.5709
	16.4625		71.1846
	30.1664		47.294
	67.5111		34.3029
	48.6386		63.8063
	34.4114		102.894
	42.9791		41.5874
	82.4435		85.4495
	24.6877		67.8217
	48.2411		45.4456
	19.536		27.8328
	21.5215		31.0033
	59.6227		75.8006
	52.4176		37.358
	33.1917		130.48
	38.3688		55.6583
	20.9974		71.2296
	34.5418		44.9796
	46.149		30.3305
	29.45		25.9678
	30.7158		29.4499
	24.0472		43.1356
	32.2783		73.5076
	44.7227		30.1934
	18.6398		32.5285
	26.2215		71.3033
	42.1073		39.8188
	31.943		181.768
	28.1447		26.3126
	15.7427		59.0347
	16.7278		67.6381
	35.0721		69.9552
	22.6829		114.201
	15.346		145.281
	21.6995		84.504
	25.7416		67.8833
	52.5079		32.2989
	26.5358		162.068
	24.9898		23.5448
	28.4596		58.1255
	38.9887		50.2734
	23.5257		140.673
	35.6542		109.707
	20.1182		45.5669
	26.8205		77.5854
	19.086		47.8571
	24.6343		29.8341
	31.1553		58.5609
	20.9969		46.7969
	28.666		121.396
	32.0399		27.8255
	24.3933		38.5209
	35.3419		54.9837
	31.4194		150.032
	28.0683		47.4507
	29.8729		154.196
	36.1219		83.8088
	27.8624		92.1586
	21.2216		129.841
	28.985		69.727
	24.9853		53.9996
	45.4848		136.317
	33.6981		91.1727
	31.4846		63.9906
	16.1456		36.2435
	21.3105		28.6858
	14.4002		30.7988
	39.7901		134.298
	56.767		48.296
	26.8478		175.626
	24.1131		28.383
	16.2508		59.6972
	21.2138		29.1266
	13.6638		54.6104
	13.7631		125.298
	17.5115		68.1744
	24.3895		118.712
	14.3225		64.5709
	13.8982		71.1846
	21.3783		47.294
	39.9054		34.3029
	16.8669		63.8063
	23.8307		102.894
	29.303		41.5874
	21.7093		85.4495
	14.9683		67.8217
	24.3774		45.4456
	21.092		27.8328
	17.8023		31.0033
	31.6883		75.8006
	17.9486		37.358
	24.9924		130.48
	27.4283		55.6583
	16.4983		71.2296
	41.5054		44.9796
	22.4757		30.3305
	25.3189		25.9678
	26.5217		29.4499
	22.4454		43.1356
	35.3079		73.5076
	26.4943		30.1934
	31.1334		32.5285
	32.4081		71.3033
	23.9534		39.8188
	32.9684		197.791
	24.3382		151.568
	30.1229		125.026
	28.3415		195.926
	24.8497		205.118
	26.2724		48.8116
	35.655		177.282
	22.6194		46.8396
	23.723		43.8902
	22.3252		28.1245
	27.1622		54.5692
	19.4088		46.9297
	57.4603		74.0783
	19.2259		79.0922
	27.3914		41.9351
	36.1379		43.5732
	17.6615		94.0558
	25.0781		46.1808
	16.9786		32.8265
	26.4653		65.3836
	35.0556		46.8274
	21.9489		57.2183
	44.3237		89.3252
	24.4106		73.2558
	14.3225		63.7694
	24.1887		58.2713
	21.3783		103.541
	25.8863		108.568
	21.0217		56.2323
	21.4892		100.323
	36.0875		53.2466
	12.3931		54.7623
	19.7364		73.2649
	24.827		134.549
	27.2517		70.3672
	24.2954		65.1033
	12.7531		50.6742
	17.6765		36.7947
	21.7093		150.986
	17.8023		44.5517
	31.6883		35.6326
	19.6222		42.4342
	14.0639		33.4189
	27.4283		54.6104
	22.3779		125.298
	35.5385		68.1744
	16.4983		118.712
	17.8146		64.5709
	21.0375		71.1846
	16.6671		47.294
	26.5217		34.3029
	22.4454		63.8063
	28.2537		102.894
	31.1334		41.5874
	26.2178		85.4495
	23.219		67.8217
	12.202		45.4456
	23.9534		27.8328
	31.8472		31.0033
	17.8151		75.8006
	19.9372		37.358
	28.3415		130.48
	26.5819		55.6583
	24.8497		71.2296
	22.4453		44.9796
	25.5746		30.3305
	49.0787		25.9678
	25.9688		29.4499
	23.723		43.1356
	29.8985		73.5076
	23.1554		30.1934
	27.1622		32.5285
	15.4176		71.3033
	57.4603		39.8188
	26.4297		220.144
	38.2983		50.2236
	15.8511		126.101
	25.3921		173.211
	44.8867		89.6898
	20.3766		131.47
	28.0695		111.543
	24.4107		78.7463
	23.3223		132.375
	14.4002		185.566
	25.356		41.6276
	31.2657		160.998
	28.7939		182.196
	35.5188		110.747
	13.262		198.958
	28.6972		50.4257
	51.8485		136.436
	14.2719		67.5002
	11.509		40.0309
	20.4212		54.4099
	19.9973		60.5243
	21.1915		32.406
	20.1538		87.252
	21.4547		57.2183
	24.4429		89.3252
	17.1485		73.2558
	39.4581		63.7694
	17.0318		58.2713
	22.7372		103.541
	34.4102		108.568
	55.3108		56.2323
	28.1912		100.323
	26.9148		53.2466
	26.5613		54.7623
	16.2508		73.2649
	14.3346		134.549
	22.3384		70.3672
	18.3039		65.1033
	17.0763		50.6742
	27.8983		36.7947
	21.2138		150.986
	13.6638		44.5517
	22.2309		35.6326
	28.907		42.4342
	13.7631		33.4189
	21.4119		54.6104
	27.4359		125.298
	11.4549		68.1744
	17.5115		118.712
	26.0686		64.5709
	20.7554		71.1846
	17.7101		47.294
	17.392		34.3029
	13.8135		63.8063
	20.2799		102.894
	28.6254		41.5874
	17.3447		85.4495
	25.0781		67.8217
	16.9786		45.4456
	26.4653		27.8328
	35.0556		31.0033
	21.9489		75.8006
	44.3237		37.358
	24.4106		130.48
	14.3225		55.6583
	24.1887		71.2296
	21.3783		44.9796
	25.8863		30.3305
	21.0217		25.9678
	21.4892		29.4499
	36.0875		43.1356
	12.3931		73.5076
	19.7364		30.1934
	24.827		32.5285
	27.2517		71.3033
	24.2954		39.8188
	12.7531		180.073
	17.6765		61.6132
	21.7093		16.5287
	17.8023		197.791
	31.6883		113.012
	19.6222		153.579
	14.0639		125.051
	27.4283		57.9126
	22.3779		64.4744
	35.5385		62.488
	16.4983		159.172
	17.8146		33.5021
	21.0375		40.5842
	16.6671		73.5063
	26.5217		42.3529
	22.4454		67.4496
	28.2537		73.1723
	31.1334		210.262
	26.2178		177.946
	23.219		93.2727
	12.202		140.467
	23.9534		150.605
	31.8472		73.0674
	17.8151		103.398
	19.9372		48.3865
	28.3415		103.505
	26.5819		30.2912
	24.8497		99.8816
	22.4453		51.5777
	25.5746		55.4589
	49.0787		65.5289
	25.9688		230.456
	23.723		92.8389
	29.8985		219.479
	23.1554		125.28
	27.1622		86.6941
	15.4176		182.85
	57.4603		67.0085
	26.4297		41.6184
	79.7802		199.521
	58.831		120.893
	49.8243		40.0335
	64.5761		98.8774
	45.5824		67.7183
	18.0791		172.178
	37.8945		72.7878
	32.527		74.4398
	54.2574		122.297
	29.7933		161.79
	26.5542		153.478
	28.3095		57.0875
	35.6535		98.028
	39.4784		145.406
	27.0031		115.693
	59.5168		84.0606
	18.7833		204.45
	19.669		118.933
	21.4043		27.7335
	23.616		49.4891
	28.1222		28.1245
	20.7551		36.5438
	24.6368		91.4662
	23.3781		67.9279
	63.0603		157.079
	87.3383		52.1079
	46.4976		77.4607
	24.5725		55.7568
	24.452		65.7406
	19.9432		90.233
	23.3838		80.2016
	25.2684		103.614
	40.5463		31.9187
	18.833		71.9619
	18.3983		51.5121
	31.7237		146.695
	34.6542		76.6401
	33.1009		117.795
	17.5069		31.5377
	19.3689		43.0397
	16.5498		41.7422
	27.1006		65.3836
	64.2557		159.322
	16.6417		35.0167
	22.8065		134.709
	22.7363		24.7401
	38.6437		183.157
	29.826		59.8221
	20.7996		105.159
	35.3351		117.842
	15.1379		162.281
	35.1751		71.4172
	21.4175		152.087
	41.5108		225.558
	22.715		86.9767
	31.7462		73.7462
	28.8301		216.109
	17.0649		45.0145
	38.5924		35.0694
	23.567		237.477
	29.6166		202.166
	43.8593		143.431
	19.8096		79.9203
	32.3057		113.076
	18.2446		193.746
	20.6487		193.934
	24.8591		143.843
	19.6299		73.2245
	24.2019		93.3073
	20.9195		59.6674
	33.7552		102.922
	23.4531		35.0431
	29.5568		182.978
	17.842		53.0427
	18.4105		52.8982
	12.9896		115.414
	21.1306		71.2527
	17.9383		45.4853
	27.7703		61.7749
	31.6599		48.5381
	33.2183		86.1535
	22.1547		65.4901
	46.3474		151.579
	30.2884		56.3847
	26.0716		84.6575
	26.4651		182.59
	32.2046		41.572
	32.552		194.552
	26.9625		51.3064
	25.918		27.4107
	25.8499		36.6514
	21.9224		55.9058
	25.0903		64.8389
	43.6829		25.6919
	24.7619		129.386
	23.7989		147.412
	35.0939		90.4447
	26.6546		132.399
	30.7714		67.2614
	36.2493		121.069
	24.4795		47.3123
	22.4679		42.85
	17.94		29.3081
	35.4501		33.132
	27.059		57.8368
	44.9518		27.3892
	28.7197		87.2848
	28.1806		100.325
	18.9961		69.3295
	17.3664		65.6242
	37.222		35.1006
	39.965		178.603
	31.4598		112.21
	27.7758		41.1482
	21.8661		103.03
	20.4994		26.2155
	21.2678		147.879
	30.0458		69.0246
	21.992		33.1592
	14.9479		64.4635
	23.8645		41.0003
	15.3319		58.2054
	22.1028		45.1085
	37.3204		59.5952
	16.8115		59.5849
	28.5808		25.5191
	16.0509		49.8269
	13.1317		74.2794
	30.0281		49.6234
	17.5267		158.84
	22.9323		65.689
	48.8048		66.5246
	40.5174		18.8499
	21.133		41.6593
	33.1804		205.791
	44.693		208.815
	20.6806		151.242
	32.1966		81.7146
	25.95		106.172
	38.9543		123.445
	20.3649		147.799
	10.2116		54.9978
	52.5528		146.735
	16.9365		108.848
	26.4861		52.7331
	32.976		105.105
	38.5902		51.5978
	30.1226		234.808
	46.8575		92.491
	26.6649		219.606
	59.9944		146.751
	42.5097		98.5164
	25.2063		194.592
	17.0663		29.4332
	17.8232		65.0471
	23.5222		136.616
	17.8666		53.8619
	49.9208		77.5425
	26.4107		128.55
	31.9182		101.889
	35.1174		49.9965
	41.8857		89.5889
	21.0633		158.329
	40.4638		113.112
	28.6628		96.782
	27.9504		81.0023
	16.9061		178.34
	29.2214		171.364
	20.5551		197.999
	14.3894		93.8962
	35.7659		171.387
	47.4833		148.881
	49.6636		150.324
	42.1502		71.3695
	64.4995		116.409
	18.7406		93.9586
	32.6318		48.9261
	14.3614		93.3089
	36.0471		110.432
	29.4012		49.0731
	24.5008		122.8
	18.9306		43.8924
	75.7883		46.6906
	17.3853		140.771
	23.549		66.1747
	35.4621		123.511
	23.7306		100.436
	28.4834		63.3117
	24.3652		146.506
	50.4166		149.448
	53.4535		28.5804
	68.5411		35.1006
	27.2567		43.6618
	18.1492		82.3947
	25.2773		88.5717
	28.697		62.1641
	35.1569		59.5005
	19.8386		28.384
	26.9462		49.5744
	27.6235		54.8324
	27.0764		49.5048
	27.1815		108.446
	53.5557		74.2794
	68.0593		41.6825
	24.8492		38.8276
	31.1745		142.079
	22.4278		55.5222
	17.1387		90.233
	23.0228		66.1487
	36.8903		33.0159
	62.7696		103.614
	28.6038		91.6563
	17.0211		66.288
	22.1482		76.6401
	22.4484		113.159
	18.0297		48.386
	20.605		143.921
	55.6773		43.0397
	29.9996		41.7422
	29.6482		65.3836
	78.3318		165.107
	26.796		80.4386
	36.56		70.716
	43.5464		146.48
	19.1015		39.3489
	27.6743		117.699
	19.6954		51.6862
	20.4733		87.1173
	27.4625		57.4083
	29.7464		67.6082
	41.912		69.743
	32.6033		105.132
	42.5903		42.0572
	21.7419		124.477
	14.1258		82.8017
	19.6332		81.2026
	35.4183		42.2553
	22.4057		24.0236
	27.4603		152.188
	28.7039		89.5247
	17.573		31.5042
	30.6696		46.9738
	23.6421		157.122
	51.3285		39.2449
	11.312		26.3687
	28.9484		84.7976
	61.3805		41.2832
	21.0395		34.3344
	30.8512		47.9471
	45.1737		77.6479
	22.9479		56.8101
	22.3386		65.2848
	25.9366		55.9574
	19.2293		39.3314
	22.6903		36.9442
	17.157		48.8937
	25.7286		91.4714
	23.902		52.9276
	23.7951		46.2175
	44.7989		40.088
	20.9098		36.0791
	39.5565		52.8982
	58.7444		115.414
	41.8904		71.2527
	24.1265		45.4853
	17.209		61.7749
	24.2881		48.5381
	12.4844		86.1535
	25.3661		65.4901
	15.8288		151.579
	53.5895		56.3847
	31.5169		84.6575
	35.7289		182.59
	20.5748		41.572
	13.9166		194.552
	11.8049		51.3064
	25.2022		27.4107
	31.0725		36.6514
	16.0988		55.9058
	16.7889		64.8389
	25.5778		25.6919
	15.6885		129.386
	19.7813		147.412
	12.9521		90.4447
	19.5672		132.399
	31.6464		67.2614
	52.7186		121.069
	18.3689		47.3123
	25.3752		42.85
	31.6346		29.3081
	24.1732		33.132
	21.231		57.8368
	30.5854		27.3892
	21.2849		87.2848
	48.7965		100.325
	16.4431		69.3295
	15.303		65.6242
	21.7935		35.1006
	18.3918		178.603
	20.4467		112.21
	48.8944		41.1482
	25.0936		103.03
	18.2365		26.2155
	33.8551		147.879
	24.834		69.0246
	66.7602		33.1592
	23.336		64.4635
	40.5078		41.0003
	38.0933		58.2054
	40.8414		45.1085
	37.4961		59.5952
	21.7171		59.5849
	22.216		25.5191
	19.8312		49.8269
	51.8174		74.2794
	52.8645		49.6234
	29.1566		158.84
	41.0997		65.689
	92.4146		66.5246
	70.8441		18.8499
	46.4714		41.6593
	92.2563		145.037
	36.5109		190.509
	78.2549		108.519
	56.7187		207.579
	91.239		79.6087
	117.545		174.856
	67.8131		79.5502
	62.9584		176.643
	29.879		249.356
	98.4763		48.5946
	88.4249		138.883
	83.489		90.4179
	64.7504		78.1204
	170.886		231.808
	50.8517		153.01
	73.7549		130.365
	37.3156		78.6341
	78.3057		66.8635
	51.4784		55.788
	41.4226		141.387
	58.3943		124.564
	67.3672		73.4888
	41.3011		117.699
	40.2617		202.095
	117.575		51.6862
	17.2502		50.3699
	35.4521		42.0718
	83.0409		45.7775
	33.0859		193.428
	54.2028		96.6247
	74.1026		212.422
	46.9185		52.8059
	24.2586		123.746
	60.6923		229.195
	17.9404		230.401
	26.5913		140.337
	20.2549		221.376
	31.5495		74.1988
	37.3149		82.566
	42.8661		145.522
	36.551		66.4405
	24.6525		172.198
	27.1293		33.6843
	40.3011		83.4463
	45.2563		192.797
	32.9421		211.456
	62.491		131.544
	25.875		29.285
	31.8979		194.642
	37.6623		42.2553
	22.4184		131.933
	76.6869		88.7856
	63.4027		145.956
	85.9932		152.188
	200.114		75.1789
	32.0159		103.171
	15.3029		62.9784
	59.9867		157.122
	53.4155		30.1297
	108.796		70.1687
	138.374		138.877
	79.4378		69.0935
	72.1462		84.5289
	95.6136		102.671
	115.126		91.7916
	64.112		115.91
	136.437		106.162
	49.2369		179.92
	121.088		114.166
	26.1649		56.7872
	118.088		76.7511
	106.717		58.5814
	94.8012		23.288
	110.427		80.0934
	76.3509		111.014
	109.694		94.1694
	69.85		25.1326
	94.7721		49.8762
	44.2064		98.5733
	56.1016		65.2848
	83.5925		41.6594
	88.2782		34.67
	59.5693		97.9331
	56.6158		88.6289
	68.6094		53.57
	47.4182		54.9015
	51.2179		53.6554
	63.656		27.7344
	113.386		129.43
	119.934		103.705
	51.1267		17.6849
	53.0242		27.2743
	126.887		55.8296
	23.6834		42.6987
	16.0567		13.539
	28.8843		15.1552
	20.9433		73.3967
	23.8049		25.7422
	117.647		87.8029
	47.0514		85.9055
	88.6407		115.261
	21.1454		37.7424
	125.5		91.5431
	36.3197		27.1504
	44.6269		50.2738
	14.395		118.884
	21.3703		43.5751
	32.5377		136.254
	39.134		210.656
	28.7014		16.4762
	101.006		43.4204
	16.3527		89.747
	21.9967		60.6341
	64.5797		34.1003
	17.0737		214.151
	13.5022		220.945
	30.6017		57.7242
	36.492		46.843
	30.6825		81.8777
	56.1024		33.4397
	26.4237		44.9912
	46.2047		184.362
	44.1791		129.674
	30.293		38.0704
	74.22		60.7518
	40.4061		44.9659
	21.8716		54.7525
	45.8756		26.7371
	47.0828		137.072
	69.3636		41.7897
	27.7304		52.7456
	37.0664		29.0671
	29.6134		80.8195
	30.2303		62.8449
	33.6808		91.1677
	40.7617		35.5479
	16.7917		37.2955
	31.016		108.426
	46.7424		23.8619
	42.2346		42.9982
	33.6298		20.586
	46.9648		56.0499
	35.2865		105.287
	33.5356		68.8443
	22.2007		54.0545
	53.0355		36.6457
	19.3046		73.3026
	117.417		33.4794
	21.3898		58.937
	29.1644		30.9484
	71.6435		116.243
	34.6595		29.6016
	45.6471		33.3933
	23.4846		85.5392
	34.8248		67.7745
	65.4534		50.4466
	37.7749		63.4169
	33.4496		96.0995
	19.2096		87.2258
	22.6506		141.216
	100.476		73.4294
	58.7721		42.0019
	43.8658		118.149
	56.5355		30.6212
	33.2953		52.4101
	40.7674		28.1609
	49.3708		91.8432
	20.7215		29.7876
	28.3716		27.7542
	50.9395		24.4963
	32.2789		20.7075
	40.9		95.0503
	24.4631		67.4597
	51.5366		65.532
	53.1387		93.296
	25.7806		47.881
	39.9632		99.9404
	46.6429		163.78
	52.8923		64.6096
	55.0611		31.6616
	54.2766		164.283
	46.1623		37.877
	13.9306		94.1694
	41.5048		25.1326
	39.418		49.8762
	33.0995		98.5733
	96.5626		65.2848
	27.011		41.6594
	16.7901		34.67
	37.4925		97.9331
	73.739		88.6289
	22.2374		53.57
	31.8274		54.9015
	45.6601		53.6554
	18.1753		27.7344
	120.559		129.43
	50.0538		103.705
	49.5804		17.6849
	26.897		27.2743
	68.0153		55.8296
	30.0702		42.6987
	25.9933		13.539
	24.6258		15.1552
	48.8995		73.3967
	71.0554		25.7422
	45.9683		87.8029
	20.3536		85.9055
	26.4019		115.261
	57.7291		37.7424
	32.1219		91.5431
	20.9515		57.7522
	10.6292		38.2998
	29.5635		35.0591
	16.9147		155.521
	48.6369		143.862
	17.6805		169.756
	38.3455		249.733
	79.7844		65.8781
	22.0354		84.8222
	21.9524		33.937
	48.1278		27.4851
	32.1292		120.406
	36.4398		76.2468
	43.2221		196.745
	31.4923		74.6236
	24.6702		84.5516
	34.9469		55.8027
	23.8486		36.4259
	59.692		92.3545
	26.9161		166.431
	21.295		144.932
	17.9254		182.781
	33.7748		88.4878
	21.0027		70.7055
	51.1646		86.3793
	38.6701		110.726
	17.127		29.2969
	19.1793		80.5868
	38.0671		26.3879
	36.0266		78.5602
	45.8403		42.6528
	54.9883		92.6883
	58.5434		52.2727
	34.489		58.3157
	56.888		102.402
	19.7533		33.2978
	27.1563		140.189
	48.3359		70.4174
	39.4852		92.5302
	12.5995		161.79
	26.224		60.5113
	36.8067		154.835
	110.072		115.493
	27.8911		131.102
	20.8061		22.0453
	47.926		174.773
	34.1557		29.6291
	49.3341		27.2724
	15.6386		32.6972
	75.0839		35.0928
	51.6109		64.5901
	59.8099		36.2565
	57.5691		34.0171
	22.1621		22.9733
	46.5181		53.786
	25.4016		27.0877
	41.1607		65.8053
	27.3099		71.4663
	14.6387		50.0167
	69.2785		18.5383
	36.5103		24.0496
	27.9963		60.6927
	22.4664		28.7895
	28.5405		110.851
	31.0296		64.4113
	59.5869		22.0922
	30.7945		30.8538
	27.4375		47.7615
	78.3365		26.1316
	29.9988		169.801
	46.4931		107.173
	40.8799		36.2223
	26.3872		35.8787
	14.6305		88.9797
	29.2791		112.063
	43.4553		40.6492
	28.6381		60.3456
	19.613		94.1694
	70.4954		25.1326
	18.9582		49.8762
	43.8264		98.5733
	21.2255		65.2848
	46.8182		41.6594
	21.0994		34.67
	46.8042		97.9331
	13.3421		88.6289
	55.5284		53.57
	20.8848		54.9015
	12.5239		53.6554
	18.4823		27.7344
	31.8652		129.43
	27.2434		103.705
	33.7942		17.6849
	79.4148		27.2743
	18.4199		55.8296
	49.6129		42.6987
	22.1904		13.539
	100.684		15.1552
	40.1327		73.3967
	109.104		25.7422
	60.1087		87.8029
	38.6263		85.9055
	58.9825		115.261
	37.8408		37.7424
	61.4473		91.5431
	166.969		25.3288
	40.766		17.1295
	30.3604		33.3323
	80.1287		29.3366
	56.9458		29.0653
	32.8267		19.2278
	36.9985		22.3727
	30.0241		33.5129
	55.6473		38.1733
	32.5785		19.9078
	40.152		14.4873
	43.7786		9.95755
	31.5441		15.4858
	61.2045		23.2605
	42.9177		18.0371
	149.016		29.3121
	28.6152		20.6378
	27.6503		32.5774
	44.3063		20.4115
	39.0468		16.36
	50.2339		9.57935
	56.1649		26.7137
	56.3669		27.126
	17.0759		14.8525
	94.3538		28.9016
	84.6396		25.373
	20.0071		31.1487
	46.4049		21.0901
	44.2359		19.7469
	34.7511		33.8832
	37.5225		25.9843
	33.2055		19.3908
	30.445		21.1992
	71.168		22.656
	160.342		20.749
	43.7982		15.7566
	88.8543		27.2741
	54.035		21.952
	97.3147		59.7172
	26.894		17.0321
	82.3468		40.9828
	66.6796		52.6825
	39.6653		31.6868
	41.8711		30.6824
	46.7772		48.6025
	22.5514		25.6683
	24.5779		22.3727
	149.12		44.6745
	73.8512		40.7659
	170.698		45.1089
	85.2241		53.144
	57.2837		18.6192
	46.6469		19.357
	31.4461		17.0137
	64.0128		24.9371
	92.7689		14.655
	51.8038		47.8661
	64.9698		18.1912
	99.5611		18.7549
	24.4136		22.289
	33.7406		17.389
	138.153		20.7972
	106.234		28.3489
	19.6032		27.126
	97.0173		12.6875
	51.212		23.1551
	28.4829		13.0816
	27.5409		11.4168
	47.1411		16.9026
	31.6293		43.7991
	19.1538		21.42
	92.8061		16.5542
	39.9492		19.0946
	72.8863		28.4883
	131.66		17.6836
	77.0804		39.2469
	36.0766		27.2741
	15.5478		47.1985
	20.8075		15.4994
	39.5531		13.7608
	62.752		21.952
	59.4086		25.2067
	42.9667		27.7783
	84.2388		25.0582
	25.0554		24.6727
	39.7419		21.8394
	56.8285		28.7332
	28.2877		21.7527
	71.5092		27.5197
	39.04		24.3049
	36.4265		16.6311
	38.8058		14.9792
	28.0067		21.1046
	22.973		30.1546
	92.4586		14.1951
	61.8275		17.0999
	109.455		27.9503
	39.1575		29.818
	33.055		18.7374
	44.7709		47.8661
	60.2895		18.1912
	55.4626		18.7549
	67.294		22.289
	32.1898		17.389
	26.2927		20.7972
	116.221		28.3489
	85.422		27.126
	36.2231		12.6875
	46.0148		23.1551
	23.3446		13.0816
	39.2789		11.4168
	20.1741		16.9026
	34.9439		43.7991
	42.5002		21.42
	35.2394		16.5542
	31.72		19.0946
	17.1449		28.4883
	41.2862		17.6836
	35.9578		39.2469
	20.7311		27.2741
	46.038		47.1985
	47.9655		15.4994
	19.4644		13.7608
	51.8862		21.952
	35.7906		27.3501
	28.1245		51.1812
	37.0856		55.6843
	79.7779		30.0421
	68.2771		23.2297
	19.7774		20.9216
	32.1583		23.1423
	20.1853		17.3714
	25.1575		20.8192
	41.074		25.5596
	64.1005		13.4627
	23.4086		34.5551
	27.6147		22.8144
	28.7036		22.413
	36.1328		13.0574
	11.3329		23.4387
	22.991		21.149
	38.3569		16.7314
	19.5152		51.8491
	41.2391		17.8294
	22.0947		31.2368
	37.783		17.429
	23.0538		15.55
	25.2226		16.8696
	56.1919		21.6727
	62.8264		38.1761
	27.5763		25.998
	54.8501		18.9223
	44.0544		22.323
	55.9564		19.0635
	21.0469		33.1073
	21.3268		16.5508
	66.6791		22.4572
	29.0484		40.5136
	57.5794		24.5219
	47.6586		19.0152
	54.1374		22.0161
	53.208		31.7107
	32.4167		27.9323
	28.7558		37.358
	33.6567		13.1294
	29.6262		16.6102
	25.1375		24.5631
	22.3176		20.3598
	23.8022		41.7182
	24.0214		33.2679
	32.6801		28.3611
	70.6358		26.3578
	20.1219		32.4275
	40.6296		14.1309
	25.8036		34.259
	18.8328		47.9864
	36.7613		43.5357
	19.1793		24.4885
	38.0671		22.2805
	36.0266		25.219
	45.8403		29.1196
	54.9883		17.9144
	58.5434		30.4617
	34.489		24.4722
	56.888		20.0725
	19.7533		24.8436
	27.1563		13.0574
	48.3359		23.4387
	39.4852		21.149
	12.5995		16.7314
	26.224		51.8491
	36.8067		17.8294
	110.072		31.2368
	27.8911		17.429
	20.8061		15.55
	47.926		16.8696
	34.1557		21.6727
	49.3341		38.1761
	15.6386		25.998
	75.0839		18.9223
	51.6109		22.323
	59.8099		19.0635
	57.5691		33.1073
	22.1621		16.5508
	46.5181		22.4572
	25.4016		40.5136
	41.1607		24.5219
	27.3099		19.0152
	14.6387		22.0161
	69.2785		31.7107
	36.5103		27.9323
	27.9963		37.358
	22.4664		13.1294
	28.5405		16.6102
	31.0296		24.5631
	59.5869		20.3598
	30.7945		41.7182
	27.4375		33.2679
	78.3365		28.3611
	29.9988		26.3578
	46.4931		16.4307
	40.8799		25.516
	26.3872		15.1408
	14.6305		39.7032
	29.2791		22.945
	43.4553		18.9012
	28.6381		17.7792
	19.613		60.0317
	70.4954		17.8904
	18.9582		27.8941
	43.8264		20.2102
	21.2255		15.2364
	46.8182		26.7551
	21.0994		27.4255
	46.8042		23.2039
	13.3421		18.8835
	55.5284		18.0443
	20.8848		47.2521
	12.5239		13.309
	18.4823		19.8129
	31.8652		35.4016
	57.411		18.2362
	29.152		28.4918
	64.6895		39.5649
	24.0578		13.2662
	18.9911		23.5552
	33.4254		28.6676
	41.4886		19.0601
	35.7347		10.421
	15.4416		23.6642
	66.7376		26.1259
	45.0351		15.8694
	22.2638		32.6238
	15.6609		28.3531
	24.3383		20.1474
	17.4847		15.9711
	22.7436		56.859
	34.007		31.0934
	29.4194		48.4233
	16.0592		26.2998
	20.8119		23.695
	26.6013		26.7127
	23.9587		18.6916
	28.1323		19.6559
	18.2997		39.5745
	27.3651		16.0863
	22.281		26.0814
	22.4092		16.9566
	46.1105		18.9555
	29.4088		22.945
	32.653		53.3252
	40.549		17.4696
	35.2786		78.9646
	25.5966		34.12
	27.8976		22.7547
	46.7073		39.8574
	26.7927		42.4449
	20.0228		15.2952
	25.903		25.0053
	36.6429		18.3002
	33.0563		21.4947
	33.7097		34.0046
	23.0958		29.4178
	39.2192		33.2697
	24.5913		27.2323
	22.8108		23.5938
	20.3809		36.1756
	52.2195		26.4661
	22.7096		52.877
	20.849		39.0056
	19.7313		18.2845
	37.0161		31.0358
	34.4218		25.4506
	17.5035		18.1592
	31.5523		20.273
	17.624		27.0602
	22.2134		20.8604
	32.1185		38.8129
	24.0635		18.5102
	21.2165		27.3688
	13.9944		15.6176
	37.1182		28.6047
	31.7845		20.4733
	26.0018		23.8289
	14.673		13.8146
	30.8942		20.0981
	27.5027		25.8938
	37.1174		19.1583
	29.527		27.7335
	19.8077		48.2715
	36.491		27.6075
	25.5378		21.022
	42.6568		27.8941
	27.6188		17.8831
	18.2239		31.4046
	17.7544		22.0002
	42.1579		60.5202
	30.704		24.7361
	70.8547		22.4014
	25.8602		16.6357
	17.7252		29.4718
	22.8069		36.7426
	22.2289		15.2364
	45.6183		37.1477
	21.2375		15.0611
	21.5557		20.3233
	23.7941		16.7802
	35.4738		34.3167
	29.991		18.5761
	30.6659		18.8703
	44.0224		20.2173
	20.6298		28.5541
	23.2977		31.8349
	30.1856		21.8013
	27.8074		27.7434
	79.0376		43.1773
	21.4524		18.6814
	15.2017		29.1278
	17.574		20.57
	29.0511		45.3962
	21.621		25.5906
	28.4908		26.1109
	48.6175		43.125
	22.7498		15.1314
	18.1331		19.8439
	35.3513		49.8837
	33.4814		23.0021
	17.344		26.2619
	31.8081		24.5201
	36.2228		13.309
	14.6711		22.9253
	16.0681		36.205
	30.3921		29.9027
	18.1206		21.8083
	20.9456		29.1945
	25.7839		25.9938
	11.614		24.9103
	34.6676		23.5006
	35.4005		20.3431
	19.9689		32.275
	18.7265		13.2662
	20.0675		34.2101
	23.4317		21.8511
	17.3578		17.2059
	21.3243		20.114
	25.4501		17.2245
	38.414		19.9286
	12.6795		19.0601
	35.3003		17.2082
	26.6355		18.049
	20.8912		15.9039
	97.7795		12.7488
	23.0121		16.2302
	23.083		19.4044
	80.1195		20.6869
	41.0623		33.9491
	80.5856		14.6558
	40.1248		23.3006
	55.9681		23.6206
	29.7092		30.3735
	26.2208		25.2708
	28.7528		22.1825
	26.9557		21.2357
	36.5631		30.0821
	40.8659		26.5047
	36.0816		22.3065
	76.4951		24.8605
	70.9729		22.2555
	18.3206		27.7225
	32.8939		25.9886
	21.2922		27.655
	25.4919		19.5427
	22.6446		24.1548
	23.8378		26.898
	27.0595		29.3867
	41.4969		35.849
	63.5234		25.8542
	31.0504		19.235
	55.3		28.3436
	13.1757		39.8574
	17.0828		42.4449
	21.4195		15.2952
	22.5473		25.0053
	58.8454		18.3002
	54.1885		21.4947
	28.0401		34.0046
	37.5038		29.4178
	73.8105		33.2697
	24.4402		27.2323
	24.7321		23.5938
	18.0814		36.1756
	19.8109		26.4661
	64.992		52.877
	16.8818		39.0056
	11.3556		18.2845
	35.5776		31.0358
	37.2999		25.4506
	37.7317		18.1592
	51.5543		20.273
	21.281		27.0602
	13.8118		20.8604
	43.4083		38.8129
	12.4931		18.5102
	24.3593		27.3688
	24.4516		15.6176
	54.0836		28.6047
	22.1082		20.4733
	55.4503		23.8289
	21.0542		13.8146
	23.2527		20.0981
	20.6013		25.8938
	74.1587		19.1583
	21.7628		27.7335
	24.0787		48.2715
	46.2918		27.6075
	39.4645		21.022
	23.6167		27.8941
	35.1539		17.8831
	17.5613		31.4046
	36.462		22.0002
	25.8788		60.5202
	24.0805		24.7361
	38.8622		22.4014
	22.7841		16.6357
	31.2668		29.4718
	27.9234		36.7426
	39.0511		15.2364
	31.2511		37.1477
	15.6789		15.0611
	27.7733		20.3233
	29.8235		16.7802
	71.9443		34.3167
	43.9267		18.5761
	16.6146		18.8703
	58.0966		20.2173
	20.7696		28.5541
	26.8158		31.8349
	39.9023		21.8013
	36.3064		27.7434
	32.0057		43.1773
	26.4195		18.6814
	24.2464		29.1278
	13.6381		20.57
	27.0866		45.3962
	32.2939		25.5906
	38.4431		26.1109
	26.1647		43.125
	34.4122		15.1314
	19.6587		19.8439
	27.134		49.8837
	17.8592		23.0021
	19.5556		26.2619
	35.4176		24.5201
	26.2725		13.309
	31.9407		22.9253
	42.876		36.205
	19.1866		29.9027
	32.5965		21.8083
	26.8624		29.1945
	26.2146		25.9938
	25.6958		24.9103
	22.8409		23.5006
	34.2669		20.3431
	31.5552		32.275
	19.8179		13.2662
	21.4143		34.2101
	47.4625		21.8511
	37.4803		17.2059
	21.3471		20.114
	14.0852		17.2245
	14.4351		19.9286
	27.079		19.0601
	20.781		17.2082
	44.8887		18.049
	23.8674		15.9039
	22.712		12.7488
	18.6587		16.2302
	27.5257		19.4044
	40.0795		20.6869
	22.5691		33.9491
	42.6456		15.4172
	11.5057		19.4662
	36.202		16.8801
	30.1501		31.0429
	18.2283		20.4232
	37.0763		14.7731
	57.1404		26.9014
	30.0908		23.6885
	29.7828		43.1501
	40.5958		22.1614
	33.4533		15.7818
	38.8423		20.4946
	72.993		19.8264
	34.0179		31.0474
	32.2387		36.1294
	12.9221		14.8428
	34.2752		20.9131
	35.3551		33.0966
	28.4739		30.3687
	29.0716		26.8195
	55.8199		19.1348
	27.5458		16.6095
	22.5435		20.0805
	24.9045		18.4577
	32.5997		38.4081
	38.7901		51.7732
	24.99		27.4029
	36.8883		29.596
	52.1873		24.1253
	33.7014		15.8806
	73.0029		18.0781
	23.4338		32.1066
	32.174		13.1875
	43.6675		32.1887
	37.4554		24.553
	56.983		28.0797
	53.1631		18.5227
	37.6112		13.9704
	31.6539		34.3013
	43.0873		26.013
	21.0815		19.2828
	10.0591		19.6726
	19.2475		28.4009
	28.3976		34.9151
	27.2053		48.7691
	25.8488		25.0704
	27.055		27.4613
	16.8373		22.9358
	19.8181		31.368
	54.3979		15.7359
	63.4553		36.5956
	16.2099		21.0976
	17.8118		18.5363
	19.6902		33.0709
	54.5332		11.9614
	29.8784		23.2974
	32.9819		37.0694
	33.0894		22.3706
	32.3985		18.101
	31.2647		35.335
	31.0393		28.3762
	22.5327		25.5516
	18.5482		20.5037
	16.1876		19.8622
	49.2298		25.9742
	22.8482		11.2181
	24.0055		22.6714
	36.7984		20.0494
	34.4166		17.4227
	17.169		23.713
	20.4941		34.6537
	25.195		12.7579
	71.5165		19.7633
	21.712		23.5977
	23.2275		25.9767
	31.0944		14.412
	23.2027		30.2996
	23.8975		31.8922
	22.5887		44.6446
	61.7307		38.6457
	32.3764		34.3571
	25.5912		26.0476
	18.0738		14.4665
	24.5711		16.7194
	18.5994		15.0497
	26.2881		21.6157
	36.2256		16.9701
	38.8714		29.3086
	37.0343		18.2438
	36.5119		15.5442
	27.1514		15.0647
	16.4062		14.9611
	39.1916		22.7654
	29.7761		13.6025
	23.309		15.6538
	20.448		18.0076
	42.9857		17.3247
	18.3013		15.058
	42.8714		23.8901
	33.6781		29.0871
	32.9947		22.904
	22.1377		14.7472
	35.8277		22.7337
	13.2762		25.5024
	20.3378		20.0494
	53.4349		17.4227
	27.6449		23.713
	43.5049		83.1082
	56.1661		25.2296
	32.0207		19.3691
	48.906		21.5564
	25.8465		22.8462
	38.2905		73.5857
	18.957		64.8804
	56.8027		31.2527
	28.2886		22.7672
	25.0771		53.4174
	28.146		73.7775
	16.5613		34.5374
	20.5506		54.1776
	17.1179		38.6129
	11.5364		35.5147
	34.4657		25.5655
	35.5888		24.1033
	22.3478		86.6126
	43.0918		22.6975
	29.0203		25.6569
	93.2172		39.4575
	52.455		35.4687
	25.2884		21.1334
	43.971		27.3166
	41.0329		17.6352
	29.4782		30.8374
	22.4881		29.1098
	23.9475		37.0052
	42.1661		31.3676
	38.3662		21.1099
	48.1559		26.1159
	31.8848		66.2514
	19.5283		19.1271
	20.8153		40.4296
	28.1169		50.264
	34.8786		26.932
	41.9499		33.5583
	38.9957		11.1705
	20.3978		29.2788
	18.2754		35.3133
	29.6491		54.7362
	66.7192		23.288
	23.708		45.9641
	45.3223		33.7066
	23.4078		23.3705
	24.3754		28.6641
	30.8709		20.0657
	25.9009		26.8924
	28.1878		23.8435
	36.7468		27.6802
	28.3088		30.0451
	67.4779		19.3406
	24.055		37.9963
	41.0117		19.3865
	18.8933		23.3729
	18.957		30.9986
	20.4627		26.1504
	17.6595		39.2266
	30.6078		18.163
	45.016		46.4201
	20.4854		21.8441
	30.7284		16.9436
	70.8971		18.5326
	27.176		12.6022
	37.8356		21.8595
	27.4497		19.2463
	31.6448		28.2901
	19.0917		49.2814
	18.2695		29.9578
	27.7516		13.4067
	17.0981		26.0457
	25.4763		32.8761
	43.0098		16.6975
	45.1889		26.7638
	15.9471		19.0327
	19.8121		13.9774
	26.3685		10.5624
	39.349		31.2522
	43.9081		14.0317
	22.9874		40.6023
	47.5138		36.3276
	38.029		27.1836
	23.6566		42.4518
	32.9497		31.2233
	26.2928		19.075
	39.8101		23.2346
	25.4975		42.8238
	23.47		38.8775
	29.3087		28.0052
	33.5578		22.6546
	30.7079		26.2148
	26.6197		33.369
	23.7031		17.8958
	37.7289		26.2719
	35.8043		29.4986
	22.0129		18.2284
	30.2632		14.9583
	33.9955		31.8617
	18.9668		13.9932
	27.7885		14.2035
	29.3314		32.7802
	73.9652		33.4794
	26.2142		27.2911
	23.0734		23.2587
	35.7181		28.2337
	26.4479		18.7389
	26.6079		25.3094
	28.2239		34.423
	33.7851		51.6782
	30.5513		21.1256
	16.6172		21.998
	30.7667		27.8107
	20.2655		13.1501
	25.7822		10.7225
	20.5183		22.551
	26.344		15.7511
	28.9727		29.9442
	45.7564		20.7075
	35.5164		11.8503
	27.5345		31.5049
	18.2799		17.6603
	20.6207		40.3895
	23.8946		36.127
	37.6129		18.6203
	18.6609		17.7141
	29.5144		16.8361
	52.504		20.5423
	15.7349		22.8565
	24.3691		19.5268
	27.9838		26.2179
	22.3599		29.5691
	46.1228		23.7995
	24.5598		22.8896
	25.6494		67.3652
	29.5491		23.3621
	36.3292		33.4347
	21.351		28.7985
[truncated: 2,078 more rows]

## Sheet: Fig3e
	Rg wt free	Median	Rg wt bound	Median
	36.3037	29	47.7179	48
	30.7514		36.7181
	24.5548		24.4593
	22.3366		41.8582
	38.7816		100.169
	19.0617		70.3358
	23.2902		22.5128
	31.5652		133.36
	16.0554		73.4493
	27.5867		110.519
	27.5377		33.9349
	32.0538		53.8947
	31.2003		38.0762
	27.6352		102.663
	33.2513		75.7212
	22.8225		39.8126
	47.9911		33.6903
	43.5769		33.4476
	36.7484		36.0077
	38.1724		36.8726
	37.9481		60.6035
	15.0476		42.6149
	34.3252		20.9304
	73.1514		76.2525
	28.2349		22.167
	23.2962		44.2654
	20.6364		29.6597
	31.9389		41.7681
	17.2948		71.4851
	15.6939		23.5297
	21.614		29.6597
	23.6271		145.468
	27.8718		98.8272
	31.668		183.672
	14.543		114.798
	16.2455		183.672
	33.5345		114.798
	11.0723		33.7083
	24.3702		167.141
	48.6935		55.2705
	80.6027		38.1877
	22.2658		60.9603
	26.0313		18.3707
	27.3376		14.0682
	36.0746		22.5325
	40.2287		32.7103
	21.5839		14.0682
	27.1052		86.2478
	33.1663		44.7429
	18.1215		77.4205
	35.412		32.1651
	18.5891		163.217
	33.4153		62.0037
	24.9626		19.6098
	22.5489		14.1884
	34.6219		27.1395
	37.9245		52.4037
	19.5763		27.1395
	12.1893		61.3986
	27.0004		72.7269
	23.3755		79.6902
	16.3523		19.6098
	22.407		14.1884
	15.6272		27.1395
	36.3998		52.4037
	24.6593		27.1395
	38.4902		61.3986
	29.2855		72.7269
	27.8181		79.6902
	27.8807		37.4999
	29.6355		63.4624
	15.7702		137.006
	32.8953		69.9023
	36.9689		28.7363
	21.6077		26.4864
	25.3025		40.239
	25.1349		73.1255
	30.2133		44.4117
	45.8078		43.8899
	22.5585		72.1827
	23.4388		48.3166
	43.081		72.1827
	27.42		82.7134
	23.9859		32.6905
	39.8449		83.9204
	15.0585		110.958
	33.3799		40.837
	16.1196		32.0415
	18.8188		49.2509
	30.2908		12.939
	31.6956		79.1476
	20.6938		93.9233
	27.3904		70.8024
	22.1276		72.782
	17.3156		45.6504
	28.6899		68.4001
	34.2268		80.9986
	19.3074
	26.9902
	45.6987
	43.876
	35.6436
	16.1948
	24.0985
	9.08272
	32.6191
	28.0381
	18.6681
	35.6704
	23.4362
	25.2151
	23.9667
	32.0913
	21.7515
	27.56
	46.1648
	34.311
	17.7081
	32.666
	37.5955
	28.0802
	26.3101
	30.6889
	22.7486
	26.1972
	25.7499
	17.7933
	27.4522
	30.5374
	34.5082
	20.479
	25.3529
	57.1308
	41.688
	37.074
	24.7734
	25.2471
	12.3033
	20.4352
	19.9308
	17.8976
	19.1549
	28.7696
	16.9797
	31.5232
	28.6131
	24.8522
	29.8437
	18.4492
	27.7845
	23.3248
	21.8003
	17.8213
	29.9175
	15.0047
	24.0159
	47.7097
	25.9786
	23.7424
	23.61
	29.8268
	20.119
	20.1731
	26.8637
	27.4589
	38.107
	18.8385
	31.8721
	39.4338
	17.3912
	22.7332
	43.6716
	25.1907
	29.2425
	25.2537
	25.3317
	41.1169
	27.9363
	25.5795
	33.6871
	32.3832
	22.328
	34.4125
	25.4066
	23.2052
	21.6206
	27.4049
	22.5947
	39.4338
	17.3912
	43.6716
	25.1907
	29.2425
	25.3317
	27.9363
	31.9861
	32.3832
	20.1827
	31.9122
	34.1186
	19.5562
	16.9866
	23.7969
	51.5502
	26.7798
	52.4808
	33.7603
	24.9062
	13.0137
	74.9187
	16.3098
	20.5661
	29.1268
	17.785
	30.0206
	47.9149
	23.4594
	22.2543
	22.4199
	105.936
	46.0171
	46.1805
	41.7732
	20.133
	27.8178
	32.432
	32.2184
	19.9348
	44.6434
	40.4443
	81.4835
	24.563
	45.7242
	17.0485
	39.5131
	30.47
	37.5226
	21.4627
	44.568
	37.0556
	31.8138
	36.0495
	43.9175
	32.6538
	31.0758
	36.5691
	24.9129
	33.7565
	21.4994
	71.5864
	36.2012
	29.1079
	29.7056
	23.3336
	21.2413
	20.8289
	27.1728
	33.8208
	43.1672
	48.516
	27.3648
	46.8085
	32.7496
	62.5602
	22.6259
	26.0962
	38.1538
	21.9598
	32.8164
	32.2061
	22.0155
	49.296
	43.5198
	18.0437
	26.819
	38.5285
	40.5631
	20.4186
	19.0586
	28.6812
	25.7933
	22.0857
	33.9741
	19.49
	18.0154
	25.571
	23.2713
	43.5778
	29.4246
	40.7564
	16.2244
	17.5363
	40.8177
	88.8977
	47.2442
	57.2137
	23.6244
	21.7138
	26.9196
	34.6378
	12.1852
	27.7508
	29.182
	56.8586
	35.7884
	17.3452
	51.23
	30.1545
	39.9853
	20.9651
	43.5597
	22.4474
	31.7749
	35.8024
	31.6439
	24.8519
	26.991
	34.1518
	46.0856
	28.3308
	27.2499
	28.4042
	25.3612
	22.4051
	31.651
	30.3745
	27.0668
	53.0879
	47.9891
	48.406
	36.4988
	28.6301
	46.243
	23.6884
	22.5299
	29.2792
	31.5531
	25.7826
	54.1545
	30.3657
	170.479
	42.1522
	43.1477
	41.3579
	42.9057
	64.538
	15.9922
	26.0137
	48.9033
	40.358
	64.8432
	71.489
	38.3333
	20.6363
	32.4274
	37.4999
	31.8526
	20.6918
	52.3699
	43.8259
	37.3089
	31.8113
	39.0314
	29.9863
	45.2326
	18.6256
	45.8088
	32.3879
	35.1075
	84.8388
	30.7766
	42.3364
	39.4014
	36.7227
	35.2375
	28.6102
	37.8396
	54.7652
	37.7142
	26.2419
	32.3618
	63.3024
	40.4771
	35.7378
	30.9817
	45.5142
	104.625
	23.9125
	24.1555
	17.8821
	41.0846
	21.0504
	30.1899
	27.9165
	21.0971
	30.6389
	32.2081
	44.9793
	54.6852
	15.5166
	22.7092
	29.0625
	19.9819
	51.9404
	23.5355
	19.4009
	25.5714
	17.6618
	23.8483
	21.798
	70.288
	22.9154
	20.0854
	21.4375
	31.9582
	47.7774
	18.4708
	26.6316
	23.565
	24.0481
	21.7476
	23.9936
	23.5613
	19.8705
	19.3889
	53.4581
	29.8716
	32.8733
	27.8025
	21.6664
	36.4452
	23.8415
	27.0162
	24.207
	24.341
	52.571
	18.7416
	31.2629
	24.5135
	51.7126
	41.2916
	23.0756
	25.6958
	22.3387
	22.6752
	49.1195
	46.0584
	33.4798
	65.359
	25.9991
	20.077
	29.1533
	20.398
	23.9827
	30.804
	39.9535
	28.5003
	21.2878
	19.0671
	15.2225
	49.3901
	32.7568
	27.514
	18.1613
	25.3655
	26.0629
	16.3783
	18.2218
	29.5689
	28.7619
	25.3462
	20.7635
	29.4854
	54.7378
	36.4498
	20.8364
	29.7111
	16.8832
	35.7985
	22.9569
	34.3827
	34.5389
	34.6929
	38.0465
	17.0839
	20.9756
	96.9293
	17.7259
	19.5274
	17.2617
	29.18
	31.9709
	37.8976
	18.6106
	29.1631
	27.5168
	27.2185
	34.087
	9.89626
	45.0016
	38.0566
	22.2694
	20.9985
	26.5496
	37.7316
	56.3267
	24.4502
	69.6134
	29.3127
	16.8635
	31.1074
	48.7952
	36.0728
	37.0414
	18.4936
	23.6269
	79.5513
	31.8613
	24.4598
	27.4647
	29.1152
	30.348
	35.2982
	42.5902
	17.357
	16.5594
	22.0464
	19.8107
	40.3405
	49.2689
	37.251
	23.7194
	30.8782
	21.8481
	26.0129
	26.1975
	27.2121
	22.4749
	24.021
	30.879
	32.0382
	25.9353
	28.0693
	33.0366
	23.9255
	20.1674
	20.749
	30.9182
	21.7027
	22.3931
	22.9865
	21.2055
	33.1486
	22.7924
	25.8257
	27.1234
	34.0624
	34.0869
	28.7172
	24.3349
	28.7033
	30.6031
	35.8321
	38.6426
	30.5255
	31.8073
	36.5499
	22.4331
	30.529
	21.725
	17.1537
	30.6
	26.0986
	16.3787
	33.5426
	22.0271
	27.2969
	45.1124
	54.701
	41.3472
	38.8575
	45.4955
	20.7733
	33.6993
	34.4321
	50.9186
	32.1408
	40.4676
	40.3899
	34.6171
	26.9513
	30.6254
	19.0055
	14.1509
	32.016
	23.6107
	19.7132
	38.6232
	17.3195

## Sheet: Fig3g
	Rg HLADM free	Median	Rg mut Bound	Median
	27.7023	35	39.1556	37
	50.6397		20.9566
	24.1866		20.4181
	17.9145		19.5859
	26.1078		34.2232
	40.0216		23.9539
	39.6101		50.9374
	33.9085		38.0862
	23.8023		15.0384
	20.7869		55.1343
	16.8349		36.9118
	19.1875		31.9105
	24.8013		67.984
	28.1589		23.3686
	55.7377		25.6625
	30.2764		41.1873
	38.1664		26.8459
	193.516		40.9833
	232.572		37.7576
	51.9837		80.8722
	93.0739		67.7176
	37.6167
	179.096
	52.1058
	34.934
	38.143
	49.2312
	60.9326
	112.107
	34.3908
	83.9487
	36.7219
	39.4825
	74.5606
	49.7425
	46.6599
	31.9441
	28.2093
	35.6475
	35.3412
	38.2944
	43.8671
	88.0234
	62.6277
	56.0333
	32.5208
	47.1184
	144.474
	20.17
	30.6871
	35.9636
	101.566
	29.3166
	51.2696
	33.1319
	84.8959
	20.8819
	68.352
	27.7211
	54.5841
	106.056
	59.4123
	87.9735
	30.3317
	58.3686
	34.2697
	42.7427
	26.3269
	39.7996
	55.5898
	50.9463
	31.089
	43.2038
	32.5732
	21.7256
	29.0399
	36.9652
	41.9499
	26.8058
	27.7208
	32.0392
	84.0585
	39.0806
	19.0219
	57.5833
	39.4915
	41.4716
	23.3283
	45.9207
	51.6435
	40.4955
	40.9816
	22.7422
	37.1532
	27.0862
	33.4941
	66.0108
	47.1888
	27.2612
	21.221
	28.2658
	35.8623
	65.5677
	57.9212
	49.1184
	53.53
	35.6408
	58.3577
	29.6552
	53.505
	34.2193
	52.5731
	33.912
	31.8904
	22.2226
	22.9397
	28.5922
	46.9951
	34.6895
	39.567
	45.0087
	34.5799
	80.1009
	41.904
	22.5849
	65.4856
	55.192
	39.3147
	25.8775
	61.7495
	42.8878
	33.2819
	43.1583
	42.9012
	19.6195
	31.6436
	59.0977
	29.0193
	37.3748
	21.0104
	41.4939
	23.3345
	23.1298
	27.9621
	44.6873
	35.552
	34.5728
	29.0279
	28.6058
	34.5858
	53.4137
	26.3103
	27.9528
	35.3005
	27.2543
	25.4438
	41.1241
	30.7928
	27.2657
	34.7306
	27.7205
	50.3474
	24.5652
	75.2015
	27.7026
	21.0132
	17.0954
	28.9213
	21.1969
	35.9158
	40.7861
	40.0096
	30.524
	23.9462
	36.9258
	28.3099
	27.038
	26.6532
	24.5456
	19.7496
	53.1981
	37.5959
	20.3713
	20.882
	41.6353
	35.1169
	28.3758
	62.8001
	50.0915
	23.7877
	25.006
	28.1984
	30.4291
	42.4895
	40.8967
	31.3023
	17.2511
	34.8074
	17.653
	33.8114
	30.1167
	23.9268
	29.9299
	38.2563
	31.4227
	27.9159
	24.8199
	25.784
	22.0548
	20.3024
	81.3609
	46.581
	43.0251
	60.2633
	33.8017
	36.4379
	49.9108
	31.2465
	29.8021
	21.3932
	22.3174
	85.6355
	78.5568
	37.5023
	31.4323
	47.7628
	65.5551
	42.4795
	42.6166
	27.1625
	50.1572
	41.1338
	39.9178
	37.7196
	52.9958
	33.1399
	15.4278
	74.2467
	54.7009
	31.4515
	18.6009
	50.6844
	46.6146
	39.5763
	28.9941
	41.8511
	55.272
	23.898
	36.8959
	20.2516
	44.226
	19.4275
	33.258
	24.0442
	32.2873
	24.4448
	16.0533
	96.3012
	60.3078
	24.4846
	44.0322
	35.3824
	49.8976
	28.5514
	27.0357
	25.095
	43.0529
	36.3819
	100.774
	27.8281
	31.5523
	23.9074
	39.9772
	24.7621
	88.595
	55.6341
	29.7703
	36.6381
	70.1246
	21.8718
	18.2603
	60.0319
	81.1329
	27.4602
	65.4401
	51.3995
	32.0107
	26.0134
	25.7022
	42.9105
	19.6718
	41.5823
	25.7252
	39.4755
	35.0453
	44.4499
	22.0717
	22.2172
	21.2185
	23.1667
	42.1152
	37.3043
	28.3402
	50.4095
	38.3936
	28.9647
	22.2458
	51.8917
	20.3107
	63.8502
	26.444
	83.5145
	30.8154
	72.3142
	40.9739
	20.5052
	64.8855
	39.6304
	33.4117
	32.5797
	43.2437
	43.4529
	48.7989
	43.4425
	20.1631
	47.8605
	26.0643
	35.2856
	43.739
	53.7974
	28.8012
	24.4559
	38.5288
	40.3055
	38.6577
	27.8363
	37.792
	25.6499
	29.8335
	57.8893
	41.14
	38.8096
	37.1131
	69.7981
	29.0821
	44.6504
	36.4708
	73.0981
	18.8557
	32.0079
	51.0101
	43.1309
	42.0099
	34.6017
	32.0531
	46.1553
	46.1211
	30.3494
	35.2596
	28.8853
	88.1478
	22.0257
	47.9967
	33.645
	23.9685
	34.8375
	31.7349
	18.5946
	59.4254
	26.4277
	25.6371
	42.7418
	18.9843
	25.1137
	29.8585
	22.6984
	28.9128
	106.644
	20.2805
	18.0496
	16.7413
	84.4914
	47.5545
	27.3259
	29.7248
	20.547
	35.7639
	67.4106
	87.2489
	60.3362
	52.3095
	34.7038
	34.9584
	34.7212
	41.9462
	48.0534
	21.7529
	38.1283
	37.9238
	35.1354
	37.0316
	35.1726
	18.1054
	20.3713
	42.123
	41.9556
	18.4204
	56.3987
	79.6168
	53.5731
	44.8113
	19.9611
	36.3911
	23.0605
	31.5652
	68.971
	30.2532
	32.7872
	24.6875
	149.086
	40.9845
	29.7255
	54.4127
	49.911
	35.2377
	21.5
	31.8869
	22.0607
	45.6649
	30.2444
	27.0073
	22.7646
	46.352
	36.3053
	16.0339
	43.663
	32.2888
	44.36
	16.6183
	30.1885
	34.8607
	23.6735
	42.2613
	45.2035
	25.3483
	20.6789
	25.1086
	18.017
	35.9866
	18.0067
	11.6607
	41.7175
	34.2738
	18.4336
	40.263
	71.3607
	23.5686
	28.5342
	32.6986
	57.7291
	37.9149
	34.4521
	33.8354
	34.2823
	29.2784
	51.9687
	59.83
	40.255
	56.3511
	45.8442
	33.7307
	26.7721
	24.1122
	57.0025
	43.1626
	24.4895
	23.6925
	38.2107
	23.0767
	17.1804
	27.491
	41.9241
	47.967
	51.9946
	32.3168
	46.3051
	30.383
	25.7982
	23.4774
	62.0275
	10.1549
	29.7765
	40.7523
	18.1004
	28.3793
	18.7846
	33.6824
	21.4297
	34.5518
	17.4906
	25.7358
	31.9856
	21.1046
	35.8573
	28.2346
	23.4653
	25.8921
	25.9778
	33.7447
	27.1021
	31.903
	23.2163
	23.7928
	24.311
	26.1404
	29.9524
	37.2559
	35.9829
	33.2447
	36.6518
	59.3087
	23.6614
	23.9679
	22.2415
	27.2729
	46.8609
	21.2667
	29.8499
	32.9571
	20.3177
	25.9239
	32.4979
	29.3949
	44.8065
	28.5867
	22.1265
	37.4007
	55.9421
	29.1698
	77.6662
	22.3423
	17.587
	30.2241
	15.8681
	40.9573
	43.5169
	22.1301
	58.7634
	19.3342
	49.5657
	74.7107
	32.9991
	47.9417
	28.3248
	41.2564
	28.4948
	25.4473
	32.332
	31.4843
	51.76
	31.9854
	31.131
	12.6759
	34.4701
	36.0369
	56.1602
	26.3474
	41.6024
	26.1313
	32.7611
	28.8169
	28.6375
	21.7235
	26.6294
	26.9682
	33.0834
	32.7648
	78.5277
	25.885
	31.3167
	38.5772
	105.887
	36.3984
	94.0188
	21.5975
	28.8807
	53.6435
	20.1187
	42.8213
	51.1362
	38.3556
	20.3027
	27.4858
	49.9841
	40.5118
	55.5072
	37.3941
	37.1691
	21.5772
	34.5858
	37.8056
	26.5567
	36.4352
	61.2821
	40.9028
	36.7995
	46.5353
	29.1632
	21.9374
	55.0721
	28.5805
	51.2336
	37.65
	36.0963
	38.4261
	68.6668
	46.1463
	26.6373
	37.5155
	43.2876
	56.4456
	16.7228
	46.8642
	36.09
	20.8674
	46.0576
	23.7877
	66.3904
	62.6149
	18.5209
	17.2511
	80.4736
	53.5187
	30.1061
	30.3026
	24.4939
	33.1503

## Sheet: Fig4b
	wt	mut
	1.15627	9.18648
	0.507922	6.18853
	0.851001	10.5671
	1.86859	3.35015
	1.26506	3.22805
	0.948501	3.92164
	0.158894	4.41503
	1.39668	3.87846
	0.166423	7.94222
	0.158018	2.13594
	0.860341	3.06712
	0	1.91841
	0.442121	10.1728
	0.457591	4.80442
	2.96876	4.6958
	2.76235	2.9471
	2.24044	3.58533
	1.1875	3.47322
	0.600922	3.24973
	0.787758	0.492365
	0.15746	2.31953
	1.66328	4.31767
	0.141606	3.84191
	0.146678	12.3937
	0.955238	3.96699
	0.407474	4.63072
	0.6072	1.29725
	0.362421	9.73056
	0.89518	4.27644
	1.08385	3.10787
	0.710681	6.5667
	0.407248	4.21356
	0.817911	3.28531
	1.26523	3.08593
	0.85274	2.13006
	1.02054	11.4495
	0.386885	4.42394
	0.695305	1.69176
	0.265513	7.92521
	0.13477	4.96413
	0.859933	8.63506
	1.76722	7.10887
	0.702454	7.6409
	0.0812543	6.45812
	0.28206	2.26617
	1.68579	3.47615
	0.252987	10.0728
	1.10054	4.99991
	0.00637482	11.5411
	1.50514	5.85499
	0.116694	5.618
	0.979097	2.63462
	0.333476	5.96846
	0.146329	2.45132
	0.327176	1.81984
	0.140694	3.91889
	1.08126	1.87173
	1.08148	1.11828
	0.195521	2.03334
	0.583907	2.21718
	0.249151	5.92619
	0.147496	5.6158
	1.29099	1.21043
	1.18374	7.84621
	2.21592	7.83898
	0.672165	3.24035
	0.965815	3.28807
	0.585938	3.7715
	1.00164	1.87727
	0.526027	2.65925
	0.381731	1.45937
	1.27512	2.0859
	0.406626	2.18765
	1.44012	2.00031
	2.3585	1.23389
	1.59775	1.07807
	0.31251	1.31407
	1.64382	1.37349
	2.46961
	0.363291
	1.41526
	0.215902
	0.323853
	1.01245
	1.51355
	2.75978
	0.305332
	0.260477
	0.332867
	0.358766
	0
	0.0808378
	0.332705
	0.478966
	1.71367
	0

[truncated: 8 more sheets: Fig4f, Fig4g, FigS1c, FigS1d, FigS3c, FigS3d, FigS3e, FigS4b]
